# Supplementary material for: Repurposing of Chemokine Antagonists for Combined Phase‐Resolved Spinal Cord Injury Treatment
Source: Adv Sci (Weinh). 2025 Oct 28;13(1):e16569. doi: 10.1002/advs.202516569 (PMC12767007; doi:10.1002/advs.202516569)
Supplement: Supplementary file 4 — Supplemental Table 2 [file ADVS-13-e16569-s014.xlsx]

## Sheet: Rat
Analyte	Fold difference SD CSF 12 h	Fold difference DA CSF 8h	Fold difference SD plasma 12h	Fold difference DA plasma 24h
G-CSF	21	28	146.8	6.01389
GM-CSF	20	5	60.3636	9.08696
GRO/KC	65.5	215.875	116.882	6.9726
IFNg	8.5	1.33333	50.6154	8.33333
IL-10	10.5	3	64	4.63636
IL-12p70	11	1.16667	34.1	15.9167
IL-13	3	3	13.25	11.625
IL-17a	9.5	6	28.5625	2.28767
IL-18	29	2.33333	2.34911	0.5
IL-1a	3	2	201.833	8.60465
IL-1b	3	3	18.1852	5.71875
IL-2	26	3	40.1	4.5
IL-4	14.5	3	123.6	6.29545
IL-5	7	2	88.4286	10.6471
IL-6	13	78.5	149.5	26.5
Il-7	25	4.33333	102.929	6.66667
M-CSF	19.5	3.5	71.7692	11.5833
MCP-1	185	141.722	5.18484	1.8059
MIP-1a	35.5	13.1538	26.8868	4.07534
MIP-3a	11	52	11.7757	2.00314
RANTES	123	29.6667	15.0261	2.22586
TNFa	15.5	3.25	18.4444	15.55

## Sheet: Human CSF
Analyte	Fold difference Hu CSF 8 h
CXCL1	2505.34
EGF	2.57
Eotaxin	22.0962
FGF-2	3.43478
Flt-3L	1.53468
Fractalkine	7.84601
G-CSF	28.2087
GM-CSF	6.53571
IFNa2	2.57787
IFNg	5.15
IL-10	43.428
IL-12p40	2.05208
IL-12p70	1.73404
IL-13	7.3125
IL-15	0.972814
IL-17a	23.3929
IL-1a	4.4434
IL-1b	32.6324
IL-1RA	6.72
IL-3	1.2221
IL-4	32.0714
IL-5	0.992308
IL-6	668.287
IL-7	20.3161
IL-8	55.8057
IL-9	2.23764
IP-10	12.3822
MCP-1	3.22475
MDS	3.23437
MIP-1b	185.54
PDGF-AA	2.3631
PDGF-AB/BB	3.80357
RANTES	38.5625
sCD40L	5.63508
TGFa	1.64827
TNFa	4.7496
TNFb	8.77778
VEGF	3.16379

## Sheet: Human plasma
	Fold difference Hu plasma 8 h
CXCL1	3.04929
EGF	2.24583
Eotaxin	0.729072
FGF-2	1.11187
Flt-3L	1.0777
Fractalkine	0.884259
G-CSF	1.47592
GM-CSF	1.26301
IFNa2	1.26404
IFNg	1.125
IL-10	7.2815
IL-12p40	1.09009
IL-12p70	1.15969
IL-13	1.08453
IL-15	1.07988
IL-17a	1.0275
IL-1a	1.06437
IL-1b	1.13668
IL-1RA	1.22143
IL-2	1.07986
IL-3	1.10973
IL-4	1.10436
IL-5	1.0935
IL-6	3.43705
IL-7	1.29167
IL-8	1.41377
IL-9	1.14167
IP-10	0.558164
MCP-1	0.529959
MCP-3	1.12745
MDS	0.74014
MIP-1a	1.14136
MIP-1b	0.800658
PDGF-AA	1.21794
PDGF-AB/BB	3.88145
RANTES	1.30475
sCD40L	1.67654
TGFa	2.70349
TNFa	0.907609
TNFb	1.03272
VEGF	1.25316
