# Supplementary material for: Repurposing of Chemokine Antagonists for Combined Phase‐Resolved Spinal Cord Injury Treatment
Source: Adv Sci (Weinh). 2025 Oct 28;13(1):e16569. doi: 10.1002/advs.202516569 (PMC12767007; doi:10.1002/advs.202516569)
Supplement: Supplementary file 5 — Supplemental Table 3 [file ADVS-13-e16569-s002.xlsx]

## Sheet: SD
Cytokines and chemokines concentration in pg/mL
CSF	8h	12h	24h	3d	5d	7d	10d	14d		Plasma	8h	12h	24h	3d	5d	7d	10d	14d
G-CSF	7	38	2	9	7	9	6	8		VEGF	257	559	499	510	0	0	0	0
GM-CSF	7.5	28	5	9	7	7.5	5.5	9		IL-18	1030	794	814.5	764	338	786.5	1025	3136.5
GRO/KC	111	222.5	124	128.5	95.5	59	103	62.5		RANTES	1775	4598	2478	1210	1621	1127	255	306
IFNg	3	25	7	13	10	4	4	4.5		MCP-1	918.5	1402.5	1241	1078.5	462	313.5	363.5	270.5
IL-1a	5	30	1.5	5	8	3	5	9		MIP-3a	338	1260	1016	2644	250	126.5	80	107
IL-1b	2.5	18	0	2	4	0	3	4		MIP-1a	431.5	712.5	685.5	694	122.5	50.5	19.5	26.5
MCP-1	564	1648	735.5	1054.5	251	92.5	261	168		TNFa	142	332	470	537.5	40.5	18	2	5
IL-2	6	19	24	18	37	23	8	15.5		IL-17a	347	685.5	652.5	643.5	272	32	136	24
IL-4	2	29	2	2	10	5	5	1		IL-2	236.5	401	485	552.5	114	17.5	14.5	10
IL-5	3	21	2.5	4	5	5	3.5	3		M-CSF	204.5	466.5	555	617.5	56.5	19.5	13	6.5
IL-6	12	45	16	22	14.5	10	8	11		Il-7	393	720.5	724	710	99	27	0	7
Il-7	11	40	9	14	19	15	10	10		IL-10	333	640	590	603	92.5	22.5	15	10
IL-10	5	33	3	5	9	6	9.5	8		IL-5	280	619	611.5	594	166	19.5	35	7
IL-12p70	14.5	37	3	18.5	14	14.5	16	12		IL-12p70	344	682	610.5	656	80	20	0	1
IL-13	1	15	5	8	2.5	0	4	0		G-CSF	390.5	734	681	724	84	21	0	5
IL-17a	6	35	6.5	15	18.5	7	15	8		IL-1a	350.5	605.5	621	644.5	79	17	1	3
IL-18	5	48	17	22	29	17	21	28		IL-4	280	618	558	593	57	17	5	5
M-CSF	12	31.5	22.5	21	21.5	14	14.5	14.5		IL-1b	203	491	555	560	75	13	13	27
MIP-1a	22.5	63.5	20.5	50	28.5	24.5	27	26.5		IFNg	269	658	702.5	703.5	37.5	16	9	13
MIP-3a	12	51.5	21.5	28	15	6	8	10.5		IL-13	178	424	515.5	562.5	471	8	24	32
RANTES	61	368	57	57	361	210.5	137	88		IL-6	280	598	608	666	82	10	4.5	4
TNFa	7	18	1.5	12	10	8	14	12		GM-CSF	372	664	634	675	75	11	0	0
VEGF	37	8	15.5	62	0	35.5	0	28.5		GRO/KC	423	993.5	1021	755	120	37	10	8.5
Th12-L1	8h	12h	24h	3d	5d	7d	10d	14d		Th9-Th11	8h	12h	24h	3d	5d	7d	10d	14d
G-CSF	522.5	534.5	182	264	188	382.5	288.5	331.5		G-CSF	487	785.5	231	338	454	392	250.5	253
GM-CSF	137.5	121	109.5	110.5	107	129	103	113		GM-CSF	159	189	117	118	143	144	115	86
GRO/KC	324	472	651	168.5	115	88	61.5	62.5		GRO/KC	116	1186	248	113	90	103	80	68
IFNg	15.5	28	25.5	19	25	18	22	16.5		IFNg	17.5	28	17	18	20	18	15	14
IL-1a	42	56	29.5	33	36	65	65.5	36		IL-1a	37	47	15	15.5	27	33.5	21	20
IL-1b	9	4	7	7	9	5	2	7		IL-1b	17.5	16	7	11	9.5	13	10	7
MCP-1	838.5	2330.5	3758.5	2951.5	477.5	384.5	290.5	299		MCP-1	257.5	2413.5	2503.5	1434.5	292.5	238.5	155.5	172.5
IL-2	92	73	88	83	76	96	81	118		IL-2	73	94	73	91	91	74	46	54.5
IL-4	40	49	26	26	24	31.5	29	27		IL-4	31	40.5	25.5	28	30	30	25	20
IL-5	30	35	20.5	20	17	24.5	24	16		IL-5	28	27	23	20	20	27	20.5	17
IL-6	28	37	26.5	24	26	26	19	23		IL-6	20	55	30	26	29	33.5	21	19
Il-7	178.5	171	136.5	151	142	201	156	176		Il-7	198	243.5	157	167	181	176	143	112
IL-10	37.5	44	38	44	45.5	50	40	36.5		IL-10	51	58	28	35	40	42	38	33.5
IL-12p70	75	59	53	48	60	53	49	36		IL-12p70	97	125	53.5	69	79	99	73	65
IL-13	16	18	17	22	14	13	14	12		IL-13	7	23	14	14	14	19.5	11	17
IL-17a	384	241.5	140	179	192	290	232	166.5		IL-17a	516	565	314	297.5	429	515.5	382	397
IL-18	238	234	196.5	204	204.5	216	201.5	219		IL-18	197	242	177	201.5	220.5	231	217.5	221.5
M-CSF	25	40.5	43.5	38.5	44.5	29.5	45	35.5		M-CSF	20.5	38.5	41.5	39	35.5	33.5	32.5	35.5
MIP-1a	730.5	1329.5	968.5	691.5	378.5	250.5	202.5	218.5		MIP-1a	91.5	252	99.5	111.5	140.5	162	144.5	132
MIP-3a	49	93	196	53.5	45	41	23	47		MIP-3a	27	244	64	63	24	21.5	21	13.5
RANTES	62.5	63	45	40.5	52	64	51.5	44		RANTES	87.5	93	47.5	48	74	88	57	58
TNFa	378	150	117	109	75.5	297	141	192		TNFa	652	729	334	401	641	739	546	358
VEGF	186	129	162	117.5	104	155	105.5	81		VEGF	283	209	138	117	160.5	220	164	153

## Sheet: DA
Cytokines and chemokines concentration in pg/mL
CSF	8h	12h	24h	3d	5d	7d	10d	14d		Plasma	8h	12h	24h	3d	5d	7d	10d	14d
G-CSF	28	7	10	4	28	13	40	1		G-CSF	197	75	216.5	20.5	44.5	73	160	54
GM-CSF	5	7	0	4	20.5	13	25	1		GM-CSF	91	8	209	12	27	63	155	41
GRO/KC	863.5	713.5	39	173	92	63	55	30		GRO/KC	119	42	254.5	45	65	104.5	166	42
IFNg	4	6	3	4	23	11	29	3		IFNg	55	7	150	14	15	41	81.5	8
IL-1a	4	1	1	2	16	9	27	2		IL-1a	89	14.5	185	18	34.5	40	133	16
IL-1b	3	3	2	3.5	16	9	24	1		IL-1b	31	11	91.5	10	17	4	75	6
MCP-1	1275.5	967.5	382	572.5	275	158	186.5	61		MCP-1	455.5	294	367.5	186.5	274.5	343.5	267	158.5
IL-2	3	9	4	9	15	5.5	22	1		IL-2	70	11	126	10	17	58	96	11
IL-4	3	2	0	1	23.5	11	29	1		IL-4	64	12.5	138.5	15	25	25	93	10
IL-5	2	2	0	1	18	7.5	24.5	1		IL-5	69	10	181	16	27	21.5	130	15
IL-6	78.5	126.5	2	1	18	8	22	1		IL-6	41	2	106	9	12	30	69	2
Il-7	13	13	2	8.5	29	16.5	36	3		Il-7	108	17	220	18	43	71	163.5	50
IL-10	6	4	3	5	22.5	11	30	2		IL-10	84.5	16	153	29.5	61	87	112.5	18
IL-12p70	3.5	2	0	3	26	10	25	3		IL-12p70	86	7	191	15	29	30	135	15
IL-13	3	4	0	3	16	5	19	1		IL-13	38	3	93	9.5	7	30.5	52	3
IL-17a	6	5	-0.5	2	20	12	54	1		IL-17a	115	52.5	167	16	34	43	182.5	29
IL-18	7	8	1	3	27	13.5	29	3		IL-18	272.5	49.5	211	24	37	13	156	70
M-CSF	14	12	3	5	15.5	7	19	4		M-CSF	38	13	139	12	17	13	101.5	10
MIP-1a	171	22	18	11	49	37	53.5	13		MIP-1a	269.5	53	297.5	37	107	197	185	79
MIP-3a	52	9	0	7	13	6	15	1		MIP-3a	345.5	441	318.5	219	122	94	181	54
RANTES	89	72	33	134.5	316	245	294	60		RANTES	2645	675	1291	190	1134	1765	456	476
TNFa	6.5	4	1	5	15	9	20	2		TNFa	31	6	155.5	11	18	12	100	9
VEGF	0	0	0	0	0	0	0	0		VEGF	32	0	134	0	0	4	71.5	0
Th12-L1	8h	12h	24h	3d	5d	7d*	10d	14d		Th9-Th11	8h	12h	24h	3d	5d	7d	10d	14d
G-CSF	511	408	143	127	88.5	1276	64	94.5		G-CSF	136	250	164.5	105	107	71.5	123	127
GM-CSF	41.5	30	39	50	37.5	755.5	32	39		GM-CSF	42	75	58	40	47.5	33.5	57	56
GRO/KC	853	1071	133	88.5	82	254	37	40		GRO/KC	630	1135	78.5	53	47	34	34	33
IFNg	14	13	10	13	14.5	650.5	11	10		IFNg	8.5	9.5	9	8	7	8	7	9.5
IL-1a	97	89	15	17	20	619	29	22		IL-1a	10	15	8	7	8	6	9	8
IL-1b	5	3	4	6	4	1467.5	3.5	4		IL-1b	5	6	5	5	5	3	5	4
MCP-1	1017.5	1629.5	1479.5	1495.5	916	702	137.5	121.5		MCP-1	272.5	1035.5	1010.5	920.5	99	56.5	66.5	73.5
IL-2	23	18	26	36.5	29	35	21	25		IL-2	17	62	46	25	20	15	26.5	29
IL-4	18.5	14	16	18	18	353	15	21		IL-4	15	27	23.5	19	18	16	20	23
IL-5	42	30	37	36	32.5	112.5	33.5	32		IL-5	23	38	47	30	44	21	37	32.5
IL-6	24	49.5	8	9	11	110.5	5	5		IL-6	14	31	11	11	7	6	7	6.5
Il-7	64	54	56	84.5	74	203.5	109	113		Il-7	67	96.5	96	83	75	61.5	93	82
IL-10	20	22	17	24	20	244	18	18		IL-10	16	23	20	16	18	18	19	20
IL-12p70	17.5	16	21	27	17	108.5	11	15		IL-12p70	11	23	21.5	17	12.5	11.5	16	18
IL-13	9	7	8	9.5	9.5	130	7	7		IL-13	9	9.5	11	8	6	8	8	7
IL-17a	37	31	36	48	37	839	51	69		IL-17a	70.5	116	102.5	92	68	59	97.5	100
IL-18	77	69.5	59	70	75	618	73.5	79		IL-18	83.5	90.5	83	80	77	75	79	78
M-CSF	14	17	12	15	17	1480	15	10.5		M-CSF	16.5	18	13.5	15	12	11	13	13
MIP-1a	2262.5	2295	2174	1491	1006	2465	523	401.5		MIP-1a	111.5	157	107	191	141	181	327	315
MIP-3a	77	96	71	58.5	30.5	307	14	12.5		MIP-3a	91	119	51	20	6	4.5	7.5	5
RANTES	28	29	23	33	35	2231	27	20		RANTES	20	38	29	26.5	18	18	26	26
TNFa	72.5	57	60	85	70	440	60	72.5		TNFa	65	194.5	183.5	99.5	116	61	129	130
VEGF	13	15	10.5	5	11	49	8	27.5		VEGF	20	29	33	16	24	19.5	29	35
*withdrawn due to massive hemolysis
