# Supplementary material for: Repurposing of Chemokine Antagonists for Combined Phase‐Resolved Spinal Cord Injury Treatment
Source: Adv Sci (Weinh). 2025 Oct 28;13(1):e16569. doi: 10.1002/advs.202516569 (PMC12767007; doi:10.1002/advs.202516569)
Supplement: Supplementary file 6 — Supplemental Table 4 [file ADVS-13-e16569-s013.xlsx]

## Sheet: CSF
Patient	Sampling time	EGF	FGF-2	Eotaxin	TGFa	G-CSF	Flt-3L	GM-CSF	Fractalkine	IFNa2	IFNg	GRO	IL-10	MCP-3	IL-12p40	MDS	IL-12p70	PDGF-AA	IL-13	PDGF-AB/BB	IL-15	sCD40L	IL-17a	IL-1RA	IL-1a	IL-9	IL-1b	IL-2	IL-3	IL-4	IL-5	IL-6	IL-7	IL-8	IP-10	MCP-1	MIP-1a	MIP-1b	RANTES	TNFa	TNFb	VEGF
627/21	0h	0.3	1.2	1.1	18.1	1.7	36.4	2.4	2.6	1.8	1.4	1.5	2	0	5.7	0.4	2.7	57.8	2	0.5	34	0.3	3.3	1.8	4.4	15	1.2	0.4	3.8	1.9	4.2	57.8	1	621	487.3	9000.6	6.8	41.3	2.2	5.3	1.7	1.4
627/21	8h	4.3	4.2	30.1	21.1	142.7	44.4	6.4	12.1	4.8	0.4	6794.5	150	1	11.7	3.4	5.7	114.8	6.5	2.5	22	6.3	7.8	9.8	4.4	12.5	101.2	3.4	3.8	14.1	10.2	27255.8	94	24591	7152.3	25129.1	325.8	10701.3	56.8	52.3	5.7	3.4
627/21	12h	0.8	2.2	33.1	18.1	190.7	78.4	2.4	3.1	0.2	0.9	1010	36	2.5	0.3	6.4	5.7	81.8	3.5	5	24	3.3	4.8	5.3	7.4	12	103.2	0.4	2.3	3.6	6.2	26148.8	56	6720	7067.3	16858.6	0	371.3	6.8	19.3	0.3	0.9
627/21	24h	0.3	1.2	16.6	19.1	48.2	50.9	4.9	7.1	3.8	2.9	379.5	74	5	3.7	1.9	2.7	56.3	1	1	25	0.8	5.3	4.3	3.4	6.5	85.7	4.4	2.8	1.1	9.2	20412.8	51	18684	3405.3	24235.6	0	97.8	1.8	11.3	1.7	3.4
627/21	2d	2.3	0	5.1	15.1	7.7	2.9	0	1.1	2.8	0.1	32.5	3	1	2.7	1.9	4.7	83.3	1	3.5	26	3.3	3.3	0.8	3.4	5.5	19.2	0	2.3	0.6	9.2	4817.8	15	5964.5	1306.3	11101.1	0	132.3	1.8	5.3	0.3	0.9
627/21	3d	0.3	0.2	2.1	16.1	8.2	45.9	3.4	3.6	0.8	0.1	18	2	1.5	3.2	1.4	0.7	104.3	0	0.5	45	0.8	0.8	3.8	3.4	9.5	7.7	1.9	0.3	0.1	7.7	1126.8	5	1822	2306.3	15526.6	0	238.8	1.8	11.3	1.7	1.1
627/21	5d	2.3	1.2	1.1	17.1	46.7	33.4	3.4	19.6	0.8	0.9	11.5	5	0.5	3.7	0.1	0.7	69.3	0.5	0	37	3.3	1.3	5.3	5.4	10.5	6.2	0	3.8	0.6	7.2	221.8	0	2751	417.3	17842.6	4.8	30.3	9.8	23.3	2.7	23.9
627/21	7d	0.3	0.7	0	14.1	6.7	33.9	0.4	1.9	12.8	0.9	13.5	0	0	3.2	0.4	1.3	100.3	4	1.5	20.5	2.8	2.3	2.3	1.4	276.5	7.7	19.4	3.8	0.9	6.2	209.8	13	2432.5	388.8	6640.6	1.3	37.3	10.3	5.3	1.7	8.9
1332/21	0h	3.3	0.2	3.6	12.6	0.7	34.4	2.4	2.6	2.3	1.1	1.5	5	1	3.7	1.4	1.7	69.3	1.5	0.5	24.5	2.3	0.3	2.8	2.9	7.5	0.7	2.4	2.3	0.4	6.2	28.8	4	276.5	171.3	8145.1	5.8	63.3	0.8	3.3	1.2	0.9
1332/21	8h	0.3	2.2	19.1	18.1	1.7	39.4	5.4	9.1	11.8	0.4	695.5	21.5	1	3.7	0.9	2.7	29.8	2	8.5	19	3.3	3.3	4.8	7.4	12	70.7	3.4	2.8	3.1	0.7	6485.3	28	17049	1346.3	24244.6	7.8	110.8	1.8	11.3	5.2	3.9
1332/21	12h	1.3	0.2	15.1	10.1	31.7	26.9	1.4	21.6	3.8	0.4	58.5	12	1	3.7	0.9	2.2	14.3	3	0	11.5	0.8	0.3	0.8	1.4	5	17.2	7.4	4.8	0.1	3.2	85.8	13	9957	1344.3	4681.6	8.3	20.3	2.2	0	3.7	9.9
1332/21	24h	1.3	1.2	3.1	6.1	4.2	30.4	2.4	3.6	1.3	0.4	8.5	18	2	3.2	0.9	1.7	1.8	4	3.5	12	1.3	2.3	0.8	3.4	1.5	21.7	0.4	2.8	1.9	4.2	528.8	0	1562	1818.3	472.6	0	9.3	0.2	1.3	3.7	0.1
1332/21	2d	0.3	3.2	1.6	17.1	2.2	16.9	2.4	6.6	29.8	1.1	23.5	6	1	0.7	1.9	2.8	10.3	3	4	29.5	0.8	0.3	1.8	1.4	14.5	12.2	5.4	8.3	1.4	7.2	90.8	0	2812	1313.3	2857.1	0	80.3	0.7	9.3	2.2	2.4
1332/21	3d	0.3	0	0	10.6	0.7	1.4	4.4	0.1	0.2	0.1	7.5	1	0	0.3	1.4	1.7	84.3	1	1.5	30	2.3	1.3	0.8	0.4	5	0.2	0	1.3	0.4	7.2	299.3	2	1246	446.3	6245.6	6.3	80.3	1.2	3.3	0.8	1.1
1332/21	5d	2.3	2.2	0.1	9.1	4.7	32.4	0	2.1	5.8	0.9	9	6	0.5	1.7	1.9	0.7	70.3	0.5	9.5	27	1.3	3.3	2.8	2.4	8.5	2.2	1.4	5.3	0.1	11.7	76.8	7	965	226.3	6448.1	0	79.8	47.8	5.8	0.7	2.9
1332/21	7d	2.3	4.2	0.1	8.1	3.7	11.4	0	1.6	2.8	0.9	10.5	7	1	3.2	1.1	1.7	19.8	2	2	26	3.3	0.3	0.3	0.6	3.5	2.7	4.4	0.8	0.1	7.2	156.3	1	675	508.3	7651.6	0	93.3	116.8	1.3	1.3	1.9
1783/21	0h	0.3	1.2	1.6	6.1	1.7	24.4	1.9	1.6	0.2	0.1	0	1	0	3.7	1.9	1.2	13.3	0	1.5	15	2.3	0.3	2.3	2.4	4.5	0.8	0.4	1.8	0.9	3.7	9.8	2.5	135	26.3	6368.6	6.8	1.8	0.2	0.3	0.3	1.9
1783/21	8h	2.3	0.7	31.1	19.1	285.7	54.4	10.4	2.6	1.8	3.1	5095	55.5	1	3.2	2.9	4.7	136.8	7.5	2	23	2.3	5.3	5.8	16.4	10.5	114.2	0.4	0.8	9.6	3.2	26773.8	95	24869	5792.3	24343.6	26.8	456.3	3.8	6.3	4.7	1.9
1783/21	12h	2.3	1.2	35.6	14.1	371.2	24.4	9.4	2.6	1.8	1.1	4551.5	8	1	5.7	0.1	5.7	269.3	7.5	3.5	20	3.3	7.3	4.8	10.4	10.5	120.2	1.4	3.3	8.1	3.7	26594.8	88	23314.5	9189.8	24880.6	17.8	327.8	1.8	8.3	0.7	1.9
1783/21	24h	0.3	3.2	21.1	15.1	212.2	27.9	4.9	3.6	1.8	3.1	1452.5	13	0.5	4.7	0.1	3.7	230.3	3	4.5	21.5	4.3	4.3	4.8	8.9	10.5	154.2	2.4	0.3	3.1	3.7	25899.3	75	16640	6602.3	24810.6	5.8	32.3	1.8	7.3	0.3	0.9
1783/21	2d	2.8	3.2	6.1	19.1	20.7	23.4	6.4	4.1	0.8	0.6	410.5	6	1.5	5.7	1.4	0.7	211.3	1	3.5	30.5	4.8	3.8	24.3	30.4	7.5	47.2	0	5.3	1.6	4.2	13553.3	34.5	7846	3699.8	16563.6	1.3	23.3	1.8	0.3	2.7	1.4
1783/21	3d	1.8	0.2	0.6	9.1	1.7	23.4	3.4	0.6	1.8	0.1	147.5	1	1.5	1.7	1.1	1.7	110.3	1	1	16	0.3	0.8	0.8	0.6	0.5	17.2	6.4	0.3	1.9	3.2	1319.8	4	3260	1120.3	9734.6	0	17.3	0.2	0.8	1.2	1.6
1783/21	5d	3.3	0.2	5.1	21.1	1.7	20.4	2.4	0.6	0.8	1.4	136.5	2	0	1.7	0.1	1.7	118.3	1	1.5	31.5	0.8	1.3	2.8	4.4	4.5	7.2	0.4	3.8	0.1	4.2	353.3	4	2610	1326.3	11505.1	4.8	64.3	1.8	2.3	0.7	0.9
1783/21	7d	0.3	0	0.6	11.1	0	17.4	1.4	2.1	0.2	0.9	86.5	1	0	1.7	3.9	2.7	98.3	3	0.5	29	1.3	3.3	5.8	2.4	5.5	4.2	2.4	1.8	0.4	8.7	158.8	3	1911	1126.3	11022.6	0	55.3	1.8	4.3	1.8	0.9
3310/21	0h	0.3	2.2	0	16.6	19.7	35.9	3.4	3.6	5.8	1.1	4.5	5.5	2	5.2	1.9	0.7	63.8	1	55.5	24.5	1.3	3.3	6.3	1.4	5.5	2.2	0	3.3	0.1	15.2	55.8	0	546	508.8	4261.6	7.8	46.3	0.2	0	0.3	3.1
3310/21	8h	1.3	7.2	32.1	16.1	0	49.4	16.4	53.6	25.8	1.6	6205.5	145	7	13.7	2.9	4.3	225.3	4	0	30.5	13.3	8.3	13.8	11.4	10.5	111.2	3.4	4.8	11.1	7.7	925.8	0	24546	5320.8	24462.6	0	15430.3	2.8	16.3	7.2	16.9
3310/21	12h	2.3	1.7	20.1	18.1	76.7	37.4	5.4	3.1	2.3	0.1	681.5	29	0	2.7	3.4	4.2	101.3	3.5	0	23	5.3	2.3	6.8	1.6	4.5	40.7	4.4	0.8	2.1	14.7	1935.8	6.5	15168	4179.8	8698.6	0	2201.3	0.3	12.3	2.7	3.9
3310/21	24h	0.8	2.7	7.1	25.6	140.7	61.4	0.4	3.1	3.2	0.9	116.5	47	1	0.7	3.9	0.7	21.8	4	2.5	28	1.3	0.8	1.2	4.4	359	198.2	0	0.3	1.1	9.7	13.8	45	7381	2597.3	203.6	47.8	16.3	3.3	14.3	1.7	5.4
3310/21	2d	1.8	2.7	16.1	15.1	26.2	36.4	6.4	0	0	2.1	168.5	33.5	4	4.7	6.9	3.7	285.3	0	0	27.5	4.8	3.3	14.8	16.4	0	273.2	2.4	0.3	3.1	3.2	25042.8	0	8487	7539.3	9505.6	0	142.3	4.3	20.8	3.7	23.9
3310/21	3d	1.3	0	5.1	20.1	0	27.4	8.4	0	5.8	1.1	41.5	4	0	6.7	0.1	0.7	447.3	2.5	0	35	1.8	3.3	2.8	3.4	4.5	13.2	0.4	4.8	2.1	18.2	251.8	0	2418	4470.3	8970.6	217.3	138.3	0.2	20.3	1.8	0
3310/21	5d	1.3	0.2	0	5.1	0	45.4	1.4	4.6	0	0.4	4.5	2	2	1.3	4.4	0	2.3	0	0	12	3.8	2.8	10.3	21.4	0	26.2	0	3.8	1.9	3.2	56.8	0	988	566.3	0	0	14.3	0.8	15.8	3.7	84.4
3310/21	7d	2.3	0.7	0	9.6	0	10.4	1.4	0	8.8	0.1	6	1	3	0.8	17.4	3.3	116.3	6	0	3	2.3	0.3	10.8	0.6	0	2.3	1.4	5.8	0.9	4.2	0	300	167	1488.3	29.6	0	53.8	1.8	34.3	1.3	10.9
2978/21	0h	0.3	1.2	3.1	17.6	4.7	72.4	2.4	4.6	4.8	3.1	4	6	0	5.7	1.9	3.7	46.8	4	3.5	34	1.3	2.8	5.8	7.9	11.5	1.2	3.4	2.8	0.9	10.2	64.8	5	693	1229.3	11084.6	6.8	20.8	2.8	7.3	1.7	0.9
2978/21	8h	7.3	7.2	35.1	28.6	537.2	82.4	8.4	8.1	2.8	3.1	7181	31	4.5	10.7	7.9	6.7	99.8	6	8.5	27	7.8	5.8	28.3	22.4	16	139.2	5.4	3.3	21.6	11.2	26755.3	79	24108	9145.3	22506.1	368.3	6161.3	51.8	72.8	4.2	3.9
2978/21	12h	9.3	6.2	42.1	24.1	987.7	110.9	14.9	6.6	5.8	1.1	7981	52	4.5	14.2	4.9	10.7	89.3	0.5	7.5	26	9.3	6.8	27.3	23.4	22.5	140.2	5.9	0.3	28.6	19.2	27177.8	87	24491	10677.3	24132.6	134.8	1169.3	23.3	50.3	3.2	4.9
2978/21	24h	4.8	2.2	41.1	22.1	489.7	180.4	6.9	6.6	11.8	1.4	3605.5	93	7	8.7	7.9	6.7	95.3	4.5	6.5	32	3.3	14.3	10.8	14.4	13.5	142.2	10.4	1.3	11.1	12.2	26843.8	120	23467	10527.3	22588.6	23.8	191.3	3.8	36.8	4.7	0.9
2978/21	2d	3.3	4.2	18.1	27.1	319.2	155.9	6.4	9.1	7.8	2.1	100	100	34.5	7.7	5.9	4.7	86.3	0	2.5	41	4.3	4.3	14.8	12.4	10.5	113.2	3.9	1.8	2.1	13.7	24758.8	83	13436.5	7121.3	16944.6	3.8	98.3	4.8	23.8	0.7	5.9
2978/21	3d	1.8	3.2	8.1	15.1	78.7	97.4	2.4	8.6	2.8	2.1	52	36	2	8.2	2.9	4.7	139.8	8	2.5	54	4.3	2.3	16.8	15.9	7.5	41.2	0.9	3.3	0.9	9.2	7826.3	41	4823	3192.3	13503.6	10.8	271.3	1.8	30.8	2.7	6.9
2978/21	5d	4.3	1.2	4.6	13.6	0	50.4	3.4	19.6	6.8	1.6	21.5	4.5	1.5	2.2	41.9	1.3	15.3	0	2.5	38.5	1.8	6.3	15.8	7.4	26	3.2	2.9	4.8	1.9	9.7	449.8	68	1505.5	4824.8	6181.6	8.8	64.8	5.8	12.8	0.7	9.4
2978/21	7d	0.3	1.7	1.6	11.1	6.7	56.4	0	7.1	0.2	0.9	4.5	0	1	0.3	177.4	0.7	139.3	2	0.5	28	3.3	2.3	26.8	4.4	8.5	9.7	0	2.3	0.1	10.2	598.8	3	1334	2556.3	7964.6	0	147.3	2.8	6.8	2.7	0.9
3321/21	0h	0.3	2.2	0.1	11.6	2.2	49.4	2.4	0	12.3	0.9	0.5	1	0	0.7	0.9	6.7	35.3	0	15.5	13	1.8	0.8	3.8	1.9	0	31.7	0	1.8	0.1	5.2	13.3	4	537	537.3	4850.6	13.8	26.3	0.2	30.3	0.3	7.9
3321/21	8h	1.3	2.2	24.6	15.1	12.2	62.4	6.4	8.6	7.8	0.6	3571.5	365.5	0	8.7	0.9	8.7	30.3	1	5.5	4	6.3	5.3	33.3	3.4	2	97.2	4.4	4.3	11.1	4.7	19731.8	0	22922	9686.3	22771.6	9.8	1265.3	1.8	25.3	0.7	2.9
3321/21	12h	3.3	0	20.1	0.1	373.7	49.4	6.4	10.6	0	1.1	2586	269	1	3.7	1.4	17.7	2.3	0	0	30	3.8	0.3	13.8	11.4	3.5	89.2	55.4	2.8	7.6	8.2	381.3	0	22529	7758.3	22821.6	3.8	83.3	1.3	0	3.7	7.9
3321/21	24h	0.8	1.2	9.1	9.1	9.7	21.4	4.4	28.6	0	1.9	178.5	289	0	0.3	0.9	5.7	103.3	6	774.5	0	1.8	2.8	9.8	5.4	20.5	64.7	9.9	3.8	0.6	5.2	26639.8	7	12524.5	1468.8	235.6	0	17.8	1.8	1.3	2.7	0
3321/21	2d	3.3	1.2	2.1	15.1	26.7	43.4	3.9	0	0	0.9	52.5	8	0	0.7	0.4	3.8	111.3	12	0	32	1.3	0.3	4.8	2.4	18.5	23.2	1.4	2.8	1.4	7.2	1056.8	0	4031	1201.3	3588.6	0	138.3	2.8	20.8	3.7	2.9
3321/21	3d	0.3	2.2	8.1	8.1	4.2	23.4	0	5.1	3.8	0.1	165	5	1	2.2	3.9	1.7	126.3	0.5	7.5	35	3.8	3.8	6.8	8.4	5.5	27.2	2.4	1.8	2.1	4.2	2303.8	15	5375.5	8840.3	11323.6	8.8	237.3	11.8	19.3	0.7	1.9
3321/21	5d	0.8	2.2	6.1	8.6	0	23.9	0	3.6	10.8	1.9	94	5	0	2.7	2.9	0.2	165.3	5	0	7	1.3	0.3	8.3	2.1	0	3.2	1.4	5.3	0.9	4.2	4202.8	11	2225	2189.3	14905.6	2.8	123.3	0.7	0	0.3	32.4
3321/21	7d	1.3	2.2	0	8.1	30.7	29.4	0	0	0.2	0.9	22.5	4	0	0.7	4.9	12.7	284.3	0	0	20.5	1.3	0.8	5.8	4.4	33.5	0.2	0	1.3	1.9	6.2	0	0	1212	2546.3	0	0	0	0.2	43.3	0.7	0
3538/21	0h	1.8	1.2	0.6	7.1	11.7	13.4	0	1.6	0.3	1.1	2.5	1	0	2.7	0.1	1.7	39.8	2	1.5	14	3.3	0.3	0.2	1.4	1.5	1.8	1.4	1.8	1.1	3.2	10.8	3.5	251	110.3	4301.6	0	22.3	0.8	0.3	0.7	4.9
3538/21	8h	2.8	6.2	37.1	19.1	4.7	42.9	15.4	7.6	2.7	0.4	6220	232	4	5.7	2.9	4.7	169.3	7	185.5	22	6.8	4.3	30.8	23.4	26.5	180.7	0	0.3	12.1	9.2	23158.8	31	23775	9303.3	24291.6	0	9286.3	1.8	43.8	1.7	0.1
3538/21	12h	3.3	8.2	28.1	12.1	140.7	58.4	12.4	5.6	0	0.6	2994.5	211	3	1.7	3.9	0.3	48.3	68	10	6.5	14.3	3.3	29.8	9.4	3.5	62.2	14.4	2.8	9.6	5.2	11338.8	3	23539	1141.3	22931.6	0	4814.3	2.3	0	3.7	8.9
3538/21	24h	2.3	1.2	9.6	15.1	0	21.4	9.4	1.4	4.3	1.9	938.5	44	2	6.7	0.9	0.3	0	11	1.5	18	0.3	0.8	14.8	6.9	7.5	94.7	0	3.8	1.1	8.2	10031.8	1	14687	3904.3	20446.6	0	303.8	1.2	8.3	0.7	3.1
3538/21	2d	0.8	3.2	2.1	18.1	0	26.4	5.4	0	3.8	1.1	331.5	42	0	7.2	1.9	1.7	96.3	19	28	20	0.8	0.8	3.3	5.4	5	18.2	7.4	1.8	1.1	9.2	3154.8	0	6115	1617.8	0	0	379.8	2.8	38.3	2.2	0
3538/21	3d	1.3	0	0	1.1	0	10.4	0.4	14.6	5.2	0.9	8.5	1	0	0.7	1.1	8.2	0	4	0	8	0.8	0.8	2.8	1.6	0	0.7	0	8.8	3.1	9.2	373.8	0	2656.5	505.8	197.6	0	3.8	0.8	0	0.2	4.9
3538/21	5d	2.3	1.7	1.6	11.6	0.7	41.4	0.9	7.6	3.8	0.9	20.5	19	0.5	3.7	0.9	1.7	34.3	0	0.5	25	1.8	1.8	2.8	0.9	4	9.2	2.9	3.8	0.9	11.2	348.3	14	1776	941.3	11830.6	0	154.8	2.8	3.3	2.7	0.1
3538/21	7d	0.3	0.2	0.6	8.1	0	28.9	3.9	97.1	193.8	0.1	7	3	2	1.2	0.9	5.2	44.3	1	0	21	1.3	4.3	2.8	1.6	1.5	2.8	84.4	0.3	0.1	4.2	19.3	1	770	330.3	349.6	0	43.3	2.8	8.3	1.2	3.1
3879/21	0h	0.3	0.2	1.1	10.1	2.7	56.4	0.4	1.6	0.8	0.9	3	4	0	3.2	1.1	0.7	70.3	2	1.5	48	1.3	0.3	0.8	3.4	4.5	1.2	0.4	3.8	0.1	7.7	25.8	2	295	1339.3	12824.6	0	22.3	0.8	3.3	0.3	0.9
3879/21	8h	2.3	1.7	20.6	15.1	151.2	89.4	4.4	33.6	10.8	3.1	5324.5	146	1	1.7	1.1	3.7	67.3	0.5	5.5	43	9.8	0.8	7.8	5.4	4.5	73.2	4.4	1.8	7.1	4.7	21282.8	26.5	21897	5120.3	23092.6	16.8	1325.8	2.8	38.3	2.2	3.9
3879/21	12h	7.3	3.2	32.1	13.1	155.7	224.9	7.9	3.6	0.8	2.1	4711.5	150	5	3.7	2.9	5.2	80.3	4.5	21	32	4.3	5.3	8.3	11.9	12	146.2	2.9	2.8	14.1	12.7	25053.8	71.5	22119	5510.3	23496.6	44.3	500.3	14.3	31.8	1.7	0.1
3879/21	24h	1.8	0	16.1	16.6	0	278.4	2.4	0.4	0	1.4	265.5	163	2	4.2	4.4	5.2	103.3	0	15.5	29	0.3	3.3	12.3	7.4	0	15.2	0	2.8	5.1	9.2	8477.8	0	16884.5	9828.3	10902.1	0	193.3	8.8	0	1.7	22.9
3879/21	2d	1.8	4.2	5.1	48.1	0	50.9	3.9	0	7.8	1.1	119.5	72	10	1.7	4.9	64.7	141.3	2	83.5	105	15.8	4.3	5.8	34.4	2.5	36.2	2.4	2.8	0.9	12.2	23913.8	0	14169.5	9874.3	23450.1	10.3	610.3	3.8	0	26.7	414.9
3879/21	3d	0.3	2.2	3.1	10.1	45.7	82.9	1.4	3.1	2.8	0.9	50	49	1.5	3.7	3.9	2.2	30.3	2	0.5	49.5	4.3	1.3	9.3	4.9	5.5	17.2	2.4	3.8	2.6	6.2	9501.8	13	3351	3403.3	4357.6	0	83.3	1.8	21.3	0.7	0.9
3879/21	5d	0.8	1.2	0.1	7.1	24.2	69.4	0.4	4.4	2.3	1.4	12	14	0	1.2	6.4	0.7	133.3	0	4.5	60	0.3	2.3	7.3	2.9	1.5	15.7	2.4	2.8	0.9	3.2	2770.8	13	1538	2698.3	15557.6	0	79.8	0.7	3.3	2.7	9.9
3879/21	7d	2.3	0	0	1.1	20.7	6.9	1.4	0	163.8	0.1	9.5	11	0	0.7	14.9	7.2	87.3	39	0	38.5	1.3	3.8	5.8	1.4	1.5	4.8	1.4	0.3	0.1	0.2	468.3	47	460.5	1728.8	13403.6	16.8	18.3	1.3	15.8	0.3	0
No surgery	0h	0.3	1.7	1.1	8.6	0.7	44.4	0.4	0.6	0.2	0.9	2.5	7.5	1	3.7	0.1	1.7	71.3	0.5	1.5	15.5	1.3	1.8	0.8	1.4	2.5	0.2	0.4	1.8	0.1	6.2	8.3	1	538	854.3	11380.1	0	57.3	0.8	6.3	0.7	0.1
No surgery	0h	1.3	0.2	1.6	7.1	11.7	11.4	0	0.6	2.8	0.1	1.5	0	0	1.7	0.9	2.7	5.7	4	4.5	12	2.8	0.3	0.8	0.6	4	1.8	0	0.8	0.9	3.2	9.8	6	223.5	72.8	1758.1	0	3.3	0.8	7.3	0.3	1.1

## Sheet: Plasma
Patient	Sampling time	EGF	FGF-2	Eotaxin	TGFa	G-CSF	Flt-3L	GM-CSF	Fractalkine	IFNa2	IFNg	GRO	IL-10	MCP-3	IL-12p40	MDS	IL-12p70	PDGF-AA	IL-13	PDGF-AB/BB	IL-15	sCD40L	IL-17a	IL-1RA	IL-1a	IL-9	IL-1b	IL-2	IL-3	IL-4	IL-5	IL-6	IL-7	IL-8	IP-10	MCP-1	MIP-1a	MIP-1b	RANTES	TNFa	TNFb	VEGF
627/21	0h	14	12	20	17	14	10	10	10.5	6.5	10.5	557	45	10	10	78.5	9	725	5.5	13	22	42	14	9	12.5	7	14	14	11	28	10	53	11	65.5	196	272	11	102	3355	24	14	7
627/21	8h	21.5	10	12	206.5	7.5	9	8	11	7	7	536	27	9	10	77.5	10	728	9	15	14	54	16	9	14	10	8.5	9	10	8.5	10	48	10	76	165	252	10	62	3249	20.5	13	10
627/21	12h	9	6.5	13.5	146	8	11	5.5	5	6	11	329	30	11.5	9	61	10	640	6	14	20	41.5	12.5	9	10	9	8	12	8	0	9	43	8.5	64	88	176	8	43	3488.5	20	10	7
627/21	24h	14	6	13.5	7	15	7	9	9	5	9	294.5	12	7.5	11	37	9.5	417	7	15	18	22	16.5	7	13.5	7	9	9	10	14	8.5	37	4	57.5	31	125	9	47	4551	13	7.5	8.5
627/21	2d	11	8	58	14	15	12	8.5	7	6	11	201	11	9	9	50.5	11	425	9	11	27	31	13	10	12	8	10	14	12	17	10	68.5	7	61	89.5	574	10	70	3031	25	11	11
627/21	3d	9	8.5	25	29	7	33	13	7	8	12	303.5	15	11	9.5	34	12.5	707	9	12	24	44.5	11	10	15	8	9	12	9	10	13	18	9	58	175	600	10	80	4145	24	13	9
627/21	5d	226	13.5	61.5	54	15	37	13	12	14	13	2406.5	13	17	12.5	72.5	15	3422	11.5	599	29	1631	16	19	15	15	17	17	20	26	15	24	28	91.5	194.5	508	19	260	3402	37	20	10
627/21	7d	35	12	72	18	18	23	14	20	12	18	1646	18.5	17	14	55	20	1917.5	19.5	68	28	361	20.5	13	16	18	20	17	24	25.5	16	32	21	74	170	786	18	97.5	3295	43	18	17
1332/21	0h	12	15.5	20	11	9	21	7	8	9	12	105	26	12.5	13.5	241	12	294	8	15	20	27	20	16	13	9	18	21	10	10	10	17	13	58	599	1150	12.5	236	2305	36	16.5	15
1332/21	8h	9.5	13	9	14	11.5	9	10	10	9	14	240	26.5	12.5	12	138.5	10	743	10	25	19	34	15	13	14	6	21	18	7	15.5	10	64.5	11	55	117.5	419.5	15	69	4203.5	21	13	16
1332/21	12h	11	13	18	12	17.5	16	11.5	7	10	10.5	311	29	11.5	17	117	14	721	9	34	23	51	14	13.5	16	9	19	17	9.5	13	13.5	85.5	6.5	62	115	773	14	72	3597	26	16	15
1332/21	24h	16.5	12.5	18	14	12.5	16	11	12	11	13.5	999	31	15	14.5	116	12.5	2011	12	118.5	26	148	15	17	14	8.5	16.5	19	9.5	13.5	14	51	11.5	63	107	434.5	14	91	3965	20	12	11.5
1332/21	2d	11	10.5	20	17	9	12	8.5	13	12	10.5	268.5	22	14	16.5	76	10	814	7.5	33	20	30.5	15	17	15	10	16.5	17	11.5	13	15	18	10	42	145	331	13	54	3621	22.5	13	12.5
1332/21	3d	11	14.5	26.5	23	9	14	8	8	7	10	132	20	10	13	81	11	767	9	26	25	36	13	21.5	19.5	11	19	19	10.5	17	9	18.5	7	61	120.5	824	12.5	87.5	3646.5	24	11	15
1332/21	5d	8	10	82	11.5	7	12.5	10	7.5	12	12	215	30	12.5	11.5	77	11	627	9	28	27	34	19	15	14	8	19	14	10	14.5	8	29.5	10.5	78.5	402	3354.5	16	217	2737	28	13	12
1332/21	7d	7	10	35	11	13.5	29	13	9	8.5	14	130	22	13	12	109	15	275	8	25	24	22	15	18	13	7.5	22	19	12.5	8.5	9	32	10	115.5	1222.5	3159.5	8.5	359.5	2429	42.5	11.5	12
1783/21	0h	15.5	10	30	10	7.5	13	13	6.5	8	9	344	13	75	9.5	239	10	647.5	37	22	23	26	17	19	76	22	13.5	13	12	41.5	22	125.5	8.5	120	182.5	1013	14.5	154	2458.5	36	82	15.5
1783/21	8h	15.5	9	28	13	11	14.5	10	10	10	13	1209	75	70	12	164	8	950.5	38	66.5	23.5	28	12	17	77	25	18	14	9	40	20	264	13	144	54	582	13	114	3302	30	72.5	12
1783/21	12h	16	7.5	23	184.5	8	12	16	11	6	10	3199	104	67.5	11	189	10.5	1935	36	175	22	58	15.5	18	75	23	19	14	9	45	26	272	12	186	53	413.5	22	212	3742	32	75	15
1783/21	24h	14	10	28.5	31.5	17	10	11	10	7	9.5	711	57.5	59.5	12	159	9.5	3629	25	181	25	38	13	14	58.5	17	14	13	9	34	21	169	10	151	44	627.5	12	297	3926.5	27	55.5	12
1783/21	2d	30	12	36	17.5	11	15	8.5	9	9	10	2649	15	44	15	85.5	12	2023.5	27.5	315	31	51.5	16	18	60	26	16.5	16	10	41	18	104	13	104	64	590	16	88	4652	28	50	14
1783/21	3d	9.5	11	71.5	12	9	11	9.5	9	9	11	409	20	34.5	14.5	65	11	561	17	21	26	24	15.5	16	50	18	12	16	11	26	19	87	11	78	75	989	14	75	241	22	34	11
1783/21	5d	10	10.5	37	9.5	7	20.5	9	11	11	8	120.5	28.5	46.5	13	80	14	149	18	19	25	24.5	12	14	56	22	15	15.5	9	23	19	96	7	112	249.5	1812	13	101	980	31.5	55	11
1783/21	7d	12	10	29	12	9	27	9.5	8	8.5	12	121	17.5	55	13	118	11	404	28	27.5	27.5	18	10	14	56.5	28	16	15	12.5	34	21	101	8	106	191.5	1931.5	10	106.5	2076	33	52	13.5
3310/21	0h	20	11	89.5	26	11	16.5	19	11	10	11	273	16	33	16	219.5	12	369	31	24	23.5	25.5	17	17	72	24	16	17	13	28	16	102	8.5	116	624	1030	14.5	127.5	745	43	86	12
3310/21	8h	22	12.5	90	18.5	15	18	18	13	13	13	2072	168	34	20	190	20	946	30.5	145	25	46.5	12.5	24	69	24	22	21	16	39	18	149	11.5	112	582	698	20.5	155	977	41	87	19
3310/21	12h	13.5	10.5	27	11	20	15	12	10	8	8	430.5	16	29	15	125	11	473	26	25	22	19	14	15	62	20.5	12	14	13	28.5	17	142	13	139	164	340	11	42	774	22	84.5	10
3310/21	24h	18.5	11	22	21	33	13.5	16.5	10	10	10	528	17	31	18.5	73	12	577	26	40	30	33	14	18	52.5	21	17	17	13	30	23	105	11	159	79	374.5	15	50	895.5	25	71	12.5
3310/21	2d	16	9.5	66	12.5	27	12	10.5	11	9	12.5	325	19.5	14	11	68	14	1034	10	197	24	61.5	15	15	16.5	10	13	14	11	14	10	67	12	139	137	792	14.5	208.5	2660	31	19.5	12
3310/21	3d	14	11.5	102	14	12	11	8	8	10.5	10	612	17	28	15.5	45	12	619.5	26	70.5	22	34	14	16	53	22.5	13	15.5	13	27.5	18.5	77.5	12	114	246	905	13	75	1298	32	70	11
3310/21	5d	13	11	129	16	10	14.5	12	7.5	8.5	9	276	15	25.5	15	55.5	12	180.5	16	18.5	26	14	11.5	16	55	18	14	17	9	24	16.5	76	5	108.5	430.5	1737.5	12	195	855	40	55	12
3310/21	7d	28	9	144.5	17	10	14	13	15	11.5	11	2511	17	30	15	56	14	1587	18	427.5	26	87	16	18	48	20.5	15.5	14	13	24	21.5	73.5	12.5	105.5	329.5	1687.5	19	130	1160.5	36	57	12.5
2978/21	0h	38	46.5	50	16	12	49.5	52	14	24	24	959	28	52	44.5	320	24	1065.5	19	86	36	104	29	44	20	31	39.5	41.5	25.5	16	21	41	20	113	266	830	35	107.5	1536	44	37	25.5
2978/21	8h	166	56	68.5	16	23.5	65	75	21.5	36	30.5	2901	73	76.5	55	266	31	1143.5	19.5	498	37	224	40	60	23	40	46.5	51	31	23	26	311	28	174	209	548	42	118	1724	48.5	40	33
2978/21	12h	144	87	55	23	19	53.5	75	14.5	31	35	2517	85	87	57	254.5	39.5	905	22	281	48	166	34	44	22	37	51	49	30	18.5	23.5	293	26.5	145	170	441.5	37.5	102	1686	39	43.5	30
2978/21	24h	86	48	44	16	20	37.5	54	20	26	29.5	2033.5	38	50	45.5	165	32	624.5	21	221.5	40.5	124	41	42.5	22	34	40	33	23	14	21	215	25	123	116	154	33	73	1573	27	36	24
2978/21	2d	40	63	50	19.5	17	46	60	17	31	27	719	32	75.5	50.5	141	26.5	259	22	52	38.5	67	30.5	52	17	34	52	42	24.5	13.5	19.5	93	22	109	104.5	170.5	36	59.5	1471.5	36	42	27
2978/21	3d	84	51	67	23	18	43	59.5	22.5	25.5	30	2272	27	57	44	129	31	949	23	258	44	145	34	44	18	32	50.5	41	19	16.5	23	67	25	111	215	1212	32	117.5	1827	42	36.5	25.5
2978/21	5d	24	39	54	17	16	33	33	14	21	18	1025	25	41	35	63	19.5	275	12.5	66.5	32	44	28.5	32.5	16	22	32.5	30	16	15.5	23	40	16	90	219	1011.5	24	89	1074	38	26	18
2978/21	7d	39	53	70	18	13	31	51	17.5	28	30	1316.5	28	70.5	44	100	26	502	17	140	38	89	25.5	49.5	18	28	40	39.5	19	15.5	20.5	48	20	93	341.5	905.5	29	101	1388.5	39	29.5	22.5
3321/21	0h	10	9	49	8	20	17	7.5	8	6.5	12.5	131	13.5	13	14	133	13	301	13	33.5	12	24	11	14.5	20	11	10	16	9	10	13	19	9	53	243	1444.5	13.5	146	1650.5	30	16	16
3321/21	8h	11	9	27	15	32.5	13	10	9	7	10	217	189	8.5	9.5	107	11	346.5	11	58	16	25.5	15.5	15	13	11	11.5	11	15	10.5	15.5	286.5	14	135.5	72	578	11	152.5	2243.5	26.5	16	18.5
3321/21	12h	8.5	9	27	12	27	7.5	11	8	9	12	184.5	70.5	13	10	59	17	579	9	66	20	27.5	19	13	12	8	11	11	10	17	11	127.5	15	110	45	152	12	145	1919.5	19	17	15
3321/21	24h	9.5	10	26	10	32	10	7	9	9	11	177	74	13	10	58	16	414	11	56	24.5	23	15	13	15	11	12	14	11	12	13	139	10	116.5	34	197.5	12	225	3159.5	28	18	13
3321/21	2d	17.5	9	119.5	9.5	29	11	7.5	12	11	9	1050.5	17.5	28	14.5	66	11.5	920	26	118	30.5	41	13	18	41	19	10	13	11.5	34	16.5	93	12	131	156	675.5	11	109	983	25.5	73	15
3321/21	3d	8	9.5	63	16	33.5	13	7	9	7	11.5	275	20	13.5	9	56	10	1248.5	8	64	20	28	15	16	16	7.5	9	13	11	17	12	42	12.5	73	198	801	14	147	1384	28	12.5	10.5
3321/21	5d	8	5	49	11	27	13	8.5	7	7	10	392	21	11.5	10.5	39	13	1760	7	84	22	24.5	17	16	11.5	10.5	8	12	9	14	10	29.5	10	78	308	805.5	10	127.5	1553	24	14	14
3321/21	7d	29	6.5	35	12	17	19	12	9	12.5	11	420.5	16	10.5	12	57	14.5	1811	11	426	19	93	14	14.5	22	12	10	14	11	20	17	20	12	66	657	442	17.5	139.5	1997.5	30	17	10
3538/21	0h	7.5	6	53.5	11	5.5	10	9	8	7	10	496	16	11.5	10	241	12	1502	8.5	55.5	16.5	22.5	16	9	11	9	9	13.5	11	11	14	13.5	6	53	219.5	1190	11	190	3953	32	8	10
3538/21	8h	11	8.5	31	10	12	16	9	7	9	9	518	164	8	9	192.5	12	719.5	7	76	24	23	9	13	11.5	10	11	12.5	11	11	11	64.5	10.5	82	100	910	13	117	3858	29	9.5	13.5
3538/21	12h	13	7	28	12	14	12	11	7.5	6	13	962	82	13	10	125	10	1333	9.5	195	24	34	11	12	11	8	16	15	13	12	18	83	15	88	74.5	858	12	104	4328.5	31.5	12	11.5
3538/21	24h	8.5	7.5	65	14	12.5	10.5	9.5	7	5	6	266	144	9	8	127	10	615.5	9	41.5	25	19	11	10	12	9	9.5	12.5	11.5	9	11.5	209.5	11.5	65	100.5	767	12	141.5	3603	25.5	7	10.5
3538/21	2d	5	5.5	65	8	5	10	9.5	8	7.5	11	70	20	9	8.5	112	10	296	6	13	26	11.5	13	9	10.5	9	6.5	11	11	10	12.5	52	6	59	253	1778	12	160	1866	25.5	9	9
3538/21	3d	9	7.5	105	11	10	14.5	8	6	8	8	260	21	8	8.5	108	12	651	7	76.5	26	19	13.5	22	12.5	10	9.5	11.5	12	8	13	20	10	51	279.5	570	12	97.5	3230	21	12	11
3538/21	5d	7	10	147	11.5	10	15	11.5	7	13	10	525	14.5	11	14.5	101	14	1106	11	124	25	30.5	17	9.5	9	10	9	14	11	9	16.5	20	14	58.5	432.5	3147	11.5	174.5	3445	34	15	12
3538/21	7d	11	5	109.5	9.5	8	12	6.5	6.5	10	12	59	12	9.5	7.5	63.5	12.5	257.5	8	25	19	16	8	7.5	10.5	8.5	10.5	10	7.5	9	11	22.5	7.5	58.5	162	2221.5	7	115	2002.5	20.5	12	10
3879/21	0h	9	10.5	41	12	21	15.5	10	10.5	8	10.5	155	16	12	12	85.5	10	301	9	20	17.5	20	13	18	14	13	13	12	10	10	10	27	7.5	40	710	592	13	214	1919	35.5	12	8
3879/21	8h	13	9	19	17	30	15	11	14	9	11	648.5	510.5	12	13	90.5	15	543	9	86	21	24	17	20	15.5	11	7.5	19	10	13	11	86.5	10.5	44	277.5	316	15	253	4615	34	12	10
3879/21	12h	16	9.5	16	14	31	14	9	12	9	9	326.5	54	15	18	79	12	431	9	68	20	22	13	17	10.5	11.5	13	13.5	11.5	12	12	94	9	40	209	256	11	108	4205	25	14	11.5
3879/21	24h	11	10	26	9.5	27	13	9	9	7.5	9	252	36	9.5	13	55.5	11.5	432	8	52.5	24	23	16	11	13.5	11	16	13	14	11	11	144.5	11	55	323	136.5	14	139	3795.5	33.5	13.5	10
3879/21	2d	37	13	79	15	20.5	13.5	9	8.5	13.5	13	1320	28	17	14	47.5	13.5	1448	10.5	285	21.5	46.5	12	17	16	10	14	16	12	15	14	98	11.5	56	384.5	560	15	132	5264.5	39	15.5	10
3879/21	3d	7	7	58	13	25.5	15	11.5	10	12	9	121	18	9	19	36.5	13	278	8	28	19	19.5	15.5	17	11	10	10.5	13	10	9.5	12	38	10	47.5	272	646	13	176	3826	33	11.5	9
3879/21	5d	9	6	92	9	19.5	17	9	6	10	8	128	37	12	16	27	11	323	13	28	17	22	16	23	12	12.5	14.5	12	14	6	14	31	10	65	507	1272.5	16	2477.5	2606	68.5	13	10
3879/21	7d	11	9	53	13.5	17	19	10	12.5	9	6	286.5	15	11.5	17	59.5	11	646	10	81	20	29.5	12.5	37	14	10	15	14	10	13	16	37	12	44	607	861	11.5	234	3702	28	16	12
No surgery	0h	9	8	86	18	9	14	7	45	10	8	57.5	17	11	15.5	306	11.5	448	8	12	16.5	17	13	11	12	9	11.5	14	9	9	9	19	11	36	138.5	1614	12.5	185	2920	30	15	9.5
